# Supplementary material for: Distribution of Beta-Lactamase Producing Gram-Negative Bacterial Isolates in Isabela River of Santo Domingo, Dominican Republic
Source: Front Microbiol. 2021 Jan 13;11:519169. doi: 10.3389/fmicb.2020.519169 (PMC7838461; doi:10.3389/fmicb.2020.519169)
Supplement: Supplementary Table 1 — Physico-chemical parameters of sampled site. [file Table_1.XLSX]

## Sheet: Table1-Physico-Chemical paramet
Sites	DBO	DBQ	Phosphorous	Nitrogen	Oxigen	Turbidity	Coliforms	PH	Temperature/celsius degree
A-1	36.11	65	1	4.4	95.6	4.96	800	6.42	36 C
A-2	37.88	67	1	5.5	98.13	4.96	5000	6.94	34 C
A-3	38.88	70	1	3.3	95.9	3.95	6000	6.91	30 C
B-1	43.52	74	1	0.7	99.2	4.4	6300	7.85	33 C
B-2	45.88	78	1	1.5	99.2	5.63	7000	7.93	33 C
B-3	41.76	71	1	4.2	97.6	5.91	4500	8.07	32 C
C-1	3.9	20	1	0.5	92.3	0.88	3500	7.5	30 C
C-2	10.52	20	1	0.5	91.8	2.37	4100	7.5	29 C
C-3	7.21	20	1	0.5	92.05	1.625	3800	7.5	29 C

## Sheet: Table 2-MALDI-TOF
Sites	Antibiotics media	Isolated ID	Genus	Species	MALDI-TOF
A	imipenem	AI3	Acinetobacter	pittii	2.008
A	imipenem	AI6	Acinetobacter	baumannii	2.068
A	imipenem	AI9	Acinetobacter	baumannii	1.816
A	imipenem	AI10	Acinetobacter	baumannii	2.162
A	imipenem	AI11	Acinetobacter	baumannii	2.032
A	imipenem	AI12	Acinetobacter	baumannii	2.183
A	cefotaxime	AC3	Acinetobacter	baumannii	2.37
A	cefotaxime	AC10	Acinetobacter	pittii	2.053
A	imipenem	AI5	Enterobacter	cloacae	2.297
A	imipenem	AI1	Escherichia	coli	2.471
A	cefotaxime	AC1	Escherichia	coli	2.345
A	cefotaxime	AC6	Escherichia	coli	2.43
A	cefotaxime	AC9	Escherichia	coli	2.466
A	cefotaxime	AC5	Klebsiella	pneumoniae	2.46
A	cefotaxime	AC8	Klebsiella	pneumoniae	2.444
A	cefotaxime	AC2	Pseudomonas	aeruginosa	2.319
A	cefotaxime	AC7	Pseudomonas	putida	2.248
B	imipenem	BI2	Acinetobacter	pittii	2.143
B	imipenem	BI5	Acinetobacter	baumannii	2.216
B	imipenem	BI7	Acinetobacter	baumannii	2.264
B	imipenem	BI9	Acinetobacter	baumannii	2.006
B	imipenem	BI12	Acinetobacter	baumannii	2.464
B	imipenem	BI15	Acinetobacter	baumannii	2.32
B	cefotaxime	BC2	Acinetobacter	baumannii	2.384
B	cefotaxime	BC9	Acinetobacter	baumannii	2.391
B	cefotaxime	BC10	Acinetobacter	baumannii	2.459
B	imipenem	BI1	Aeromonas	caviae	2.284
B	imipenem	BI11	Aeromonas	hydrophila	2.249
B	imipenem	BI4	Enterobacter	kobei	2.294
B	cefotaxime	BC5	Enterobacter	cloacae	2.411
B	imipenem	BI3	Escherichia	coli	2.461
B	imipenem	BI10	Escherichia	coli	2.447
B	cefotaxime	BC3	Escherichia	coli	2.453
B	cefotaxime	BC4	Escherichia	coli	2.517
B	cefotaxime	BC6	Escherichia	coli	2.494
B	cefotaxime	BC8	Escherichia	coli	2.496
B	imipenem	BI6	Pseudomonas	otitidis	2.214
B	imipenem	BI13	Pseudomonas	putida	2.272
B	imipenem	BI8	Stenotrophomonas	maltophilia	2.315
B	imipenem	BI14	Stenotrophomonas	maltophilia	2.134
B	imipenem	BI16	Stenotrophomonas	maltophilia	2.338
C	cefotaxime	CC2	Acinetobacter	pittii	2.235
C	cefotaxime	CC3	Acinetobacter	pittii	1.896
C	cefotaxime	CC4	Acinetobacter	pittii	1.99
C	cefotaxime	CC5	Acinetobacter	pittii	2.152
C	cefotaxime	CC6	Acinetobacter	pittii	2.236
C	cefotaxime	CC7	Acinetobacter	pittii	2.123
C	cefotaxime	CC8	Acinetobacter	pittii	1.92
C	cefotaxime	CC11	Acinetobacter	pittii	2.177
C	cefotaxime	CC1	Chromobacterium	violaceum	1.744
C	cefotaxime	CC10	Chromobacterium	violaceum	1.921
C	imipenem	CI2	Stenotrophomonas	maltophilia	2.245
C	imipenem	CI5	Stenotrophomonas	maltophilia	2.179
C	imipenem	CI6	Stenotrophomonas	maltophilia	2.213
C	imipenem	CI10	Stenotrophomonas	maltophilia	2.361

## Sheet: Table3- MIC resistance 
Isolated	Sites	Antibiotics media	Genus	specie	m_AMK	m_AMC	m_AMP	m_CFZ	m_PIME	m_CFN	m_CAX	m_CXM	m_CP	m_ERT	m_GM	m_IMP	m_MER	m_PTZ	m_T	m_CAZ	m_LEVO
BI15	B	Imipenem	Acinetobacter	baumannii	8	0	0	0	2	0	4	0	0.125	0	2	8	8	8	0.5	4	1
AI6	A	Imipenem	Acinetobacter	baumannii	8	0	0	0	4	0	4	0	0.125	0	4	8	8	32	0.5	8	1
AI11	A	Imipenem	Acinetobacter	baumannii	8	0	0	0	16	0	4	0	2	0	8	8	8	64	2	16	4
AI12	A	Imipenem	Acinetobacter	baumannii	8	0	0	0	2	0	4	0	0.125	0	2	8	8	16	0.5	4	1
BI12	B	Imipenem	Acinetobacter	baumannii	8	0	0	0	16	0	4	0	2	0	8	8	8	64	2	16	4
BI9	B	Imipenem	Acinetobacter	baumannii	8	0	0	0	2	0	4	0	0.125	0	2	8	8	16	0.5	4	1
BI4	B	Imipenem	Enterobacter	kobei	8	16	16	16	8	16	4	16	2	2	2	8	8	64	0.5	0	0
AI10	A	Imipenem	Acinetobacter	baumannii	8	0	0	0	16	0	4	0	0.125	0	2	8	8	64	0.5	4	1
BI3	B	Imipenem	Escherichia	coli	8	0	16	16	16	8	4	16	2	0.25	2	0.25	0.5	4	2	0	0
BC3	B	Cefotaxime	Escherichia	coli	8	0	16	16	16	4	4	16	0.5	0.25	2	0.25	0.5	4	2	0	0
BC4	B	Cefotaxime	Escherichia	coli	8	0	16	16	16	4	4	16	1	0.25	2	0.25	0.5	4	2	0	0
BC8	B	Cefotaxime	Escherichia	coli	8	0	16	16	16	4	4	16	0.5	2	8	0.25	8	4	2	0	0
AC6	A	Cefotaxime	Escherichia	coli	8	16	0	16	16	4	4	16	2	0.25	8	0.25	0.5	4	2	0	0
BI5	B	Imipenem	Acinetobacter	baumannii	8	0	0	0	2	0	4	0	0.125	0	4	8	8	16	0.5	2	1
BI10	B	Imipenem	Escherichia	coli	8	0	16	16	16	4	4	16	2	0.25	8	0.25	0.5	8	2	0	0
AC8	A	Cefotaxime	Klebsiella	pneumoniae	8	0	0	0	16	4	4	16	1	0.5	2	0.25	0.5	4	2	0	0
BC6	B	Cefotaxime	Escherichia	coli	8	0	16	16	16	4	4	16	2	0.25	2	0.25	0.5	4	2	0	0
AC9	A	Cefotaxime	Escherichia	coli	8	0	16	16	16	4	4	16	2	0.25	8	0.25	0.5	4	2	0	0
AC1	A	Cefotaxime	Escherichia	coli	8	4	4	0	8	4	1	4	2	2	2	0.25	8	4	0.5	0	0
BC5	B	Cefotaxime	Enterobacter	cloacae	8	16	16	16	16	16	4	16	0.5	0.25	2	0.25	0.5	4	0.5	0	0
Important
0 = NOT TESTED

## Sheet: Table4-PresenceAbsence ARGS
Isolated	Sites	Antibiotics media	Genus	specie	g_TEM	g_SHV	g_OXA	g_IMP	g_VIM	g_KPC
AC1	A	Cefotaxime	Escherichia	coli	0	0	1	0	0	0
AC6	A	Cefotaxime	Escherichia	coli	1	0	0	0	0	0
AC8	A	Cefotaxime	Klebsiella	pneumoniae	0	1	0	0	0	0
AC9	A	Cefotaxime	Escherichia	coli	1	0	0	0	0	0
AI10	A	Imipenem	Acinetobacter	baumannii	0	0	0	0	0	0
AI11	A	Imipenem	Acinetobacter	baumannii	0	0	0	0	0	0
AI12	A	Imipenem	Acinetobacter	baumannii	0	0	0	0	0	0
AI6	A	Imipenem	Acinetobacter	baumannii	0	0	0	0	0	0
BC3	B	Cefotaxime	Escherichia	coli	1	0	0	0	0	0
BC4	B	Cefotaxime	Escherichia	coli	1	0	0	0	0	0
BC5	B	Cefotaxime	Enterobacter	cloacae	0	0	0	0	0	0
BC6	B	Cefotaxime	Escherichia	coli	1	0	0	0	0	0
BC8	B	Cefotaxime	Escherichia	coli	1	0	0	0	0	0
BI10	B	Imipenem	Escherichia	coli	0	0	1	0	0	0
BI12	B	Imipenem	Acinetobacter	baumannii	0	0	0	0	0	0
BI15	B	Imipenem	Acinetobacter	baumannii	0	0	0	0	0	0
BI3	B	Imipenem	Escherichia	coli	1	0	0	0	0	0
BI4	B	Imipenem	Enterobacter	kobei	0	0	0	0	0	1
BI5	B	Imipenem	Acinetobacter	baumannii	0	0	0	0	0	0
BI9	B	Imipenem	Acinetobacter	baumannii	0	0	0	0	0	0
Amplified: 1 - Not Amplified: 0
